# Supplementary material for: The Impact of Fascial Manipulation® on Posterior Shoulder Tightness in Asymptomatic Handball Players: A Randomized Controlled Trial
Source: Diagnostics (Basel). 2024 Sep 7;14(17):1982. doi: 10.3390/diagnostics14171982 (PMC11394302; doi:10.3390/diagnostics14171982)
Supplement: Supplementary file 1 [file diagnostics-14-01982-s001.zip]

Archive with 1 entries (1 files):
- diagnostics-3152268-supplementary.pdf
